# Supplementary material for: Prescribed Burning Enhances the Stability of Soil Bacterial Co-Occurrence Networks in Pinus yunnanensis Forests in Central Yunnan Province, China
Source: Microorganisms. 2025 Sep 5;13(9):2070. doi: 10.3390/microorganisms13092070 (PMC12472813; doi:10.3390/microorganisms13092070)
Supplement: Supplementary file 1 [file microorganisms-13-02070-s001.zip]

Archive with 1 entries (1 files):
- microorganisms-3798756-supplementary.pdf
